# Supplementary material for: Prescription patterns of psychotropics for adults treated with ADHD medications: Analysis of the National Database of Health Insurance Claims and Specific Health Checkups of Japan (NDB) of 2019
Source: PCN Rep. 2023 Sep 26;2(3):e147. doi: 10.1002/pcn5.147 (PMC11114365; doi:10.1002/pcn5.147)
Supplement: Supplementary file 1 — Supporting information. [file PCN5-2-e147-s001.xlsx]

## Sheet: Sheet1
	Table S1 Classicication of psychotropic medications
	antidepressants		anxiolytics/hypnotics			antipsychotics	mood stabilizers
	amitriptyline		alprazolam	bromazepam		aripiprazole	carbamazepine
	amoxapine		bromovalerylurea	brotizolam		blonanserin	lamotrigine
	clomipramine		chlordiazepoxide	chlorpromazine		bromperidol	lithium
	clomipramine-iv		clorazepate dipotassium	-promethazine		chlorpromazine	sodium valproate
	dosulepin		cloxazolam	-phenobarbital		chlorpromazine
	duloxetine		diazepam-imiv	clotiazepam		-promethazine
	escitalopram		eszopiclone	diazepam		-phenobarbital
	fluvoxamine		etizolam	estazolam		haloperidol
	imipramine		flurazepam	ethyl loflazepate		levomepromazine
	maprotiline		flutoprazepam	flunitrazepam		olanzapine
	mianserin		hydroxyzine-iv	flutazolam		paliperidone
	milnacipran		lormetazepam	hydroxyzine		perospirone
	mirtazapine		nimetazepam	lorazepam		perphenazine
	nortriptyline		pentobarbital calcium	mexazolam		pimozide
	paroxetine		ramelteon	nitrazepam		quetiapine
	sertraline		suvorexant	quazepam		risperidone
	setiptiline		tofisopam	rilmazafone		risperidone-LAI
	sulpiride (<300mg/d)		triclofos	tandospirone citrate		sulpiride (≥300mg/d)
	trazodone		zopiclone	triazolam		sultopride
				zolpidem		tiapride
						zotepine
